# Supplementary material for: Temporal Bone Fractures on High-Resolution CT: Bridging Radiologic Detail with Otologic Anatomy and Surgical Implications
Source: Diagnostics (Basel). 2026 Feb 28;16(5):718. doi: 10.3390/diagnostics16050718 (PMC12984264; doi:10.3390/diagnostics16050718)
Supplement: Supplementary file 1 [file diagnostics-16-00718-s001.zip]

Archive with 1 entries (1 files):
- diagnostics-4124799-supplementary.pdf
